# Supplementary material for: Determining the Potential of DNA Damage Response (DDR) Inhibitors in Cervical Cancer Therapy
Source: Cancers (Basel). 2022 Sep 1;14(17):4288. doi: 10.3390/cancers14174288 (PMC9454916; doi:10.3390/cancers14174288)
Supplement: Supplementary file 1 [file cancers-14-04288-s001.zip]

Archive with 1 entries (1 files):
- cancers-1859889-supplementary.pdf
